# Supplementary material for: The effect of topical antibiotic or antibiotic-corticosteroid treatment on the ocular surface microbiota of healthy horses
Source: Front Microbiol. 2025 Aug 4;16:1535095. doi: 10.3389/fmicb.2025.1535095 (PMC12359475; doi:10.3389/fmicb.2025.1535095)
Supplement: Supplementary file 7 [file Table_2.xlsx]

## Sheet: Sheet1
Animal	Specific Trt	Time	file format type num_seqs sum_len min_len avg_len max_len Q1 Q2 Q3 sum_gap N50 Q20(%) Q30(%)
10	BNP	0	xxxxx/ocular/seqs/10A-T_0_16S_S32_L001_R1_001.fastq.gz FASTQ DNA 25,352 6,363,352 251 251 251 251 251 251 0 251 90.86 87.46
10	BNP	0	xxxxx/ocular/seqs/10A-T_0_16S_S32_L001_R2_001.fastq.gz FASTQ DNA 25,352 6,363,352 251 251 251 251 251 251 0 251 77.46 68.12
10	BNP	1	xxxxx/ocular/seqs/10A-T_1_16S_S70_L001_R1_001.fastq.gz FASTQ DNA 35,958 9,025,458 251 251 251 251 251 251 0 251 94.48 91.18
10	BNP	1	xxxxx/ocular/seqs/10A-T_1_16S_S70_L001_R2_001.fastq.gz FASTQ DNA 35,958 9,025,458 251 251 251 251 251 251 0 251 82.11 74.35
10	BNP	14	xxxxx/ocular/seqs/10A-T_14_16S_S159_L001_R1_001.fastq.gz FASTQ DNA 10,317 2,589,567 251 251 251 251 251 251 0 251 93.2 89.8
10	BNP	14	xxxxx/ocular/seqs/10A-T_14_16S_S159_L001_R2_001.fastq.gz FASTQ DNA 10,317 2,589,567 251 251 251 251 251 251 0 251 79.63 71.39
10	BNP	30	xxxxx/ocular/seqs/10A-T_30_16S_S101_L001_R1_001.fastq.gz FASTQ DNA 15,407 3,867,157 251 251 251 251 251 251 0 251 91.63 88.18
10	BNP	30	xxxxx/ocular/seqs/10A-T_30_16S_S101_L001_R2_001.fastq.gz FASTQ DNA 15,407 3,867,157 251 251 251 251 251 251 0 251 79.02 70.17
10	BNP	3	xxxxx/ocular/seqs/10A-T_3_16S_S55_L001_R1_001.fastq.gz FASTQ DNA 45,525 11,426,775 251 251 251 251 251 251 0 251 94.97 91.83
10	BNP	3	xxxxx/ocular/seqs/10A-T_3_16S_S55_L001_R2_001.fastq.gz FASTQ DNA 45,525 11,426,775 251 251 251 251 251 251 0 251 81.95 74.05
10	BNP	7	xxxxx/ocular/seqs/10A-T_7_16S_S152_L001_R1_001.fastq.gz FASTQ DNA 30,719 7,710,469 251 251 251 251 251 251 0 251 92.72 89.29
10	BNP	7	xxxxx/ocular/seqs/10A-T_7_16S_S152_L001_R2_001.fastq.gz FASTQ DNA 30,719 7,710,469 251 251 251 251 251 251 0 251 80.01 71.54
10	BNP-Co	0	xxxxx/ocular/seqs/10B-T_0_16S_S28_L001_R1_001.fastq.gz FASTQ DNA 12,779 3,207,529 251 251 251 251 251 251 0 251 90.01 86.31
10	BNP-Co	0	xxxxx/ocular/seqs/10B-T_0_16S_S28_L001_R2_001.fastq.gz FASTQ DNA 12,779 3,207,529 251 251 251 251 251 251 0 251 76.48 66.97
10	BNP-Co	1	xxxxx/ocular/seqs/10B-T_1_16S_S66_L001_R1_001.fastq.gz FASTQ DNA 42,288 10,614,288 251 251 251 251 251 251 0 251 94.49 91.1
10	BNP-Co	1	xxxxx/ocular/seqs/10B-T_1_16S_S66_L001_R2_001.fastq.gz FASTQ DNA 42,288 10,614,288 251 251 251 251 251 251 0 251 81.49 73.57
10	BNP-Co	14	xxxxx/ocular/seqs/10B-T_14_16S_S134_L001_R1_001.fastq.gz FASTQ DNA 30,618 7,685,118 251 251 251 251 251 251 0 251 94.2 90.8
10	BNP-Co	14	xxxxx/ocular/seqs/10B-T_14_16S_S134_L001_R2_001.fastq.gz FASTQ DNA 30,618 7,685,118 251 251 251 251 251 251 0 251 81.68 73.79
10	BNP-Co	30	xxxxx/ocular/seqs/10B-T_30_16S_S100_L001_R1_001.fastq.gz FASTQ DNA 24,282 6,094,782 251 251 251 251 251 251 0 251 93.92 90.77
10	BNP-Co	30	xxxxx/ocular/seqs/10B-T_30_16S_S100_L001_R2_001.fastq.gz FASTQ DNA 24,282 6,094,782 251 251 251 251 251 251 0 251 80.99 72.6
10	BNP-Co	3	xxxxx/ocular/seqs/10B-T_3_16S_S54_L001_R1_001.fastq.gz FASTQ DNA 37,123 9,317,873 251 251 251 251 251 251 0 251 94.62 91.31
10	BNP-Co	3	xxxxx/ocular/seqs/10B-T_3_16S_S54_L001_R2_001.fastq.gz FASTQ DNA 37,123 9,317,873 251 251 251 251 251 251 0 251 81.43 73.46
10	BNP-Co	7	xxxxx/ocular/seqs/10B-T_7_16S_S125_L001_R1_001.fastq.gz FASTQ DNA 35,581 8,930,831 251 251 251 251 251 251 0 251 94.6 91.76
10	BNP-Co	7	xxxxx/ocular/seqs/10B-T_7_16S_S125_L001_R2_001.fastq.gz FASTQ DNA 35,581 8,930,831 251 251 251 251 251 251 0 251 81.73 73.9
10	BNPSk	0	xxxxx/ocular/seqs/10C-T_0_16S_S9_L001_R1_001.fastq.gz FASTQ DNA 22,521 5,652,771 251 251 251 251 251 251 0 251 94.19 90.53
10	BNPSk	0	xxxxx/ocular/seqs/10C-T_0_16S_S9_L001_R2_001.fastq.gz FASTQ DNA 22,521 5,652,771 251 251 251 251 251 251 0 251 81.76 73.77
10	BNPSk	1	xxxxx/ocular/seqs/10C-T_1_16S_S92_L001_R1_001.fastq.gz FASTQ DNA 36,904 9,262,904 251 251 251 251 251 251 0 251 94.9 91.65
10	BNPSk	1	xxxxx/ocular/seqs/10C-T_1_16S_S92_L001_R2_001.fastq.gz FASTQ DNA 36,904 9,262,904 251 251 251 251 251 251 0 251 82.01 74.19
10	BNPSk	14	xxxxx/ocular/seqs/10C-T_14_16S_S83_L001_R1_001.fastq.gz FASTQ DNA 47,186 11,843,686 251 251 251 251 251 251 0 251 94.74 91.44
10	BNPSk	14	xxxxx/ocular/seqs/10C-T_14_16S_S83_L001_R2_001.fastq.gz FASTQ DNA 47,186 11,843,686 251 251 251 251 251 251 0 251 81.51 73.57
10	BNPSk	30	xxxxx/ocular/seqs/10C-T_30_16S_S105_L001_R1_001.fastq.gz FASTQ DNA 28,342 7,113,842 251 251 251 251 251 251 0 251 94.95 91.73
10	BNPSk	30	xxxxx/ocular/seqs/10C-T_30_16S_S105_L001_R2_001.fastq.gz FASTQ DNA 28,342 7,113,842 251 251 251 251 251 251 0 251 81.56 73.61
10	BNPSk	3	xxxxx/ocular/seqs/10C-T_3_16S_S110_L001_R1_001.fastq.gz FASTQ DNA 49,625 12,455,875 251 251 251 251 251 251 0 251 95.06 91.95
10	BNPSk	3	xxxxx/ocular/seqs/10C-T_3_16S_S110_L001_R2_001.fastq.gz FASTQ DNA 49,625 12,455,875 251 251 251 251 251 251 0 251 81.79 73.95
10	BNPSk	7	xxxxx/ocular/seqs/10C-T_7_16S_S121_L001_R1_001.fastq.gz FASTQ DNA 26,311 6,604,061 251 251 251 251 251 251 0 251 95.34 92.38
10	BNPSk	7	xxxxx/ocular/seqs/10C-T_7_16S_S121_L001_R2_001.fastq.gz FASTQ DNA 26,311 6,604,061 251 251 251 251 251 251 0 251 82.37 74.65
11	BNP	0	xxxxx/ocular/seqs/11A-T_0_16S_S27_L001_R1_001.fastq.gz FASTQ DNA 12,308 3,089,308 251 251 251 251 251 251 0 251 89.54 85.59
11	BNP	0	xxxxx/ocular/seqs/11A-T_0_16S_S27_L001_R2_001.fastq.gz FASTQ DNA 12,308 3,089,308 251 251 251 251 251 251 0 251 75.19 65.77
11	BNP	1	xxxxx/ocular/seqs/11A-T_1_16S_S65_L001_R1_001.fastq.gz FASTQ DNA 28,157 7,067,407 251 251 251 251 251 251 0 251 94.56 91.06
11	BNP	1	xxxxx/ocular/seqs/11A-T_1_16S_S65_L001_R2_001.fastq.gz FASTQ DNA 28,157 7,067,407 251 251 251 251 251 251 0 251 81.51 73.48
11	BNP	14	xxxxx/ocular/seqs/11A-T_14_16S_S139_L001_R1_001.fastq.gz FASTQ DNA 39,395 9,888,145 251 251 251 251 251 251 0 251 94.11 90.87
11	BNP	14	xxxxx/ocular/seqs/11A-T_14_16S_S139_L001_R2_001.fastq.gz FASTQ DNA 39,395 9,888,145 251 251 251 251 251 251 0 251 80.84 72.76
11	BNP	30	xxxxx/ocular/seqs/11A-T_30_16S_S113_L001_R1_001.fastq.gz FASTQ DNA 34,495 8,658,245 251 251 251 251 251 251 0 251 93.17 88.96
11	BNP	30	xxxxx/ocular/seqs/11A-T_30_16S_S113_L001_R2_001.fastq.gz FASTQ DNA 34,495 8,658,245 251 251 251 251 251 251 0 251 79.46 71
11	BNP	3	xxxxx/ocular/seqs/11A-T_3_16S_S57_L001_R1_001.fastq.gz FASTQ DNA 38,406 9,639,906 251 251 251 251 251 251 0 251 94.3 91.11
11	BNP	3	xxxxx/ocular/seqs/11A-T_3_16S_S57_L001_R2_001.fastq.gz FASTQ DNA 38,406 9,639,906 251 251 251 251 251 251 0 251 81.14 72.99
11	BNP	7	xxxxx/ocular/seqs/11A-T_7_16S_S117_L001_R1_001.fastq.gz FASTQ DNA 24,428 6,131,428 251 251 251 251 251 251 0 251 94.15 90.75
11	BNP	7	xxxxx/ocular/seqs/11A-T_7_16S_S117_L001_R2_001.fastq.gz FASTQ DNA 24,428 6,131,428 251 251 251 251 251 251 0 251 81.56 73.6
11	BNP-Co	0	xxxxx/ocular/seqs/11B-T_0_16S_S8_L001_R1_001.fastq.gz FASTQ DNA 22,831 5,730,581 251 251 251 251 251 251 0 251 95.62 93.41
11	BNP-Co	0	xxxxx/ocular/seqs/11B-T_0_16S_S8_L001_R2_001.fastq.gz FASTQ DNA 22,831 5,730,581 251 251 251 251 251 251 0 251 82.59 75.17
11	BNP-Co	1	xxxxx/ocular/seqs/11B-T_1_16S_S60_L001_R1_001.fastq.gz FASTQ DNA 30,504 7,656,504 251 251 251 251 251 251 0 251 95.31 92.44
11	BNP-Co	1	xxxxx/ocular/seqs/11B-T_1_16S_S60_L001_R2_001.fastq.gz FASTQ DNA 30,504 7,656,504 251 251 251 251 251 251 0 251 82.58 75
11	BNP-Co	14	xxxxx/ocular/seqs/11B-T_14_16S_S137_L001_R1_001.fastq.gz FASTQ DNA 41,477 10,410,727 251 251 251 251 251 251 0 251 94.46 90.99
11	BNP-Co	14	xxxxx/ocular/seqs/11B-T_14_16S_S137_L001_R2_001.fastq.gz FASTQ DNA 41,477 10,410,727 251 251 251 251 251 251 0 251 81.6 73.68
11	BNP-Co	30	xxxxx/ocular/seqs/11B-T_30_16S_S112_L001_R1_001.fastq.gz FASTQ DNA 44,729 11,226,979 251 251 251 251 251 251 0 251 93.68 90.02
11	BNP-Co	30	xxxxx/ocular/seqs/11B-T_30_16S_S112_L001_R2_001.fastq.gz FASTQ DNA 44,729 11,226,979 251 251 251 251 251 251 0 251 80.76 72.63
11	BNP-Co	3	xxxxx/ocular/seqs/11B-T_3_16S_S74_L001_R1_001.fastq.gz FASTQ DNA 38,286 9,609,786 251 251 251 251 251 251 0 251 94.14 90.66
11	BNP-Co	3	xxxxx/ocular/seqs/11B-T_3_16S_S74_L001_R2_001.fastq.gz FASTQ DNA 38,286 9,609,786 251 251 251 251 251 251 0 251 81.12 73.09
11	BNP-Co	7	xxxxx/ocular/seqs/11B-T_7_16S_S119_L001_R1_001.fastq.gz FASTQ DNA 37,661 9,452,911 251 251 251 251 251 251 0 251 95.18 92.35
11	BNP-Co	7	xxxxx/ocular/seqs/11B-T_7_16S_S119_L001_R2_001.fastq.gz FASTQ DNA 37,661 9,452,911 251 251 251 251 251 251 0 251 82.4 74.85
12	BNP	0	xxxxx/ocular/seqs/12A-T_0_16S_S18_L001_R1_001.fastq.gz FASTQ DNA 31,183 7,826,933 251 251 251 251 251 251 0 251 94.73 92.07
12	BNP	0	xxxxx/ocular/seqs/12A-T_0_16S_S18_L001_R2_001.fastq.gz FASTQ DNA 31,183 7,826,933 251 251 251 251 251 251 0 251 83.51 76.68
12	BNP	1	xxxxx/ocular/seqs/12A-T_1_16S_S49_L001_R1_001.fastq.gz FASTQ DNA 35,664 8,951,664 251 251 251 251 251 251 0 251 94.88 91.8
12	BNP	1	xxxxx/ocular/seqs/12A-T_1_16S_S49_L001_R2_001.fastq.gz FASTQ DNA 35,664 8,951,664 251 251 251 251 251 251 0 251 81.57 73.71
12	BNP	14	xxxxx/ocular/seqs/12A-T_14_16S_S147_L001_R1_001.fastq.gz FASTQ DNA 41,332 10,374,332 251 251 251 251 251 251 0 251 94.21 90.71
12	BNP	14	xxxxx/ocular/seqs/12A-T_14_16S_S147_L001_R2_001.fastq.gz FASTQ DNA 41,332 10,374,332 251 251 251 251 251 251 0 251 81.36 73.2
12	BNP	30	xxxxx/ocular/seqs/12A-T_30_16S_S114_L001_R1_001.fastq.gz FASTQ DNA 25,080 6,295,080 251 251 251 251 251 251 0 251 95.61 93.01
12	BNP	30	xxxxx/ocular/seqs/12A-T_30_16S_S114_L001_R2_001.fastq.gz FASTQ DNA 25,080 6,295,080 251 251 251 251 251 251 0 251 82.61 75.04
12	BNP	3	xxxxx/ocular/seqs/12A-T_3_16S_S56_L001_R1_001.fastq.gz FASTQ DNA 43,508 10,920,508 251 251 251 251 251 251 0 251 94.88 91.63
12	BNP	3	xxxxx/ocular/seqs/12A-T_3_16S_S56_L001_R2_001.fastq.gz FASTQ DNA 43,508 10,920,508 251 251 251 251 251 251 0 251 81.72 73.8
12	BNP	7	xxxxx/ocular/seqs/12A-T_7_16S_S120_L001_R1_001.fastq.gz FASTQ DNA 34,376 8,628,376 251 251 251 251 251 251 0 251 94.71 91.41
12	BNP	7	xxxxx/ocular/seqs/12A-T_7_16S_S120_L001_R2_001.fastq.gz FASTQ DNA 34,376 8,628,376 251 251 251 251 251 251 0 251 82.07 74.25
12	BNP-Co	0	xxxxx/ocular/seqs/12B-T_0_16S_S34_L001_R1_001.fastq.gz FASTQ DNA 31,982 8,027,482 251 251 251 251 251 251 0 251 94.12 91.16
12	BNP-Co	0	xxxxx/ocular/seqs/12B-T_0_16S_S34_L001_R2_001.fastq.gz FASTQ DNA 31,982 8,027,482 251 251 251 251 251 251 0 251 84.97 78.57
12	BNP-Co	1	xxxxx/ocular/seqs/12B-T_1_16S_S46_L001_R1_001.fastq.gz FASTQ DNA 39,352 9,877,352 251 251 251 251 251 251 0 251 93.86 90.65
12	BNP-Co	1	xxxxx/ocular/seqs/12B-T_1_16S_S46_L001_R2_001.fastq.gz FASTQ DNA 39,352 9,877,352 251 251 251 251 251 251 0 251 83.31 76.35
12	BNP-Co	14	xxxxx/ocular/seqs/12B-T_14_16S_S149_L001_R1_001.fastq.gz FASTQ DNA 729 182,979 251 251 251 251 251 251 0 251 94.14 90.51
12	BNP-Co	14	xxxxx/ocular/seqs/12B-T_14_16S_S149_L001_R2_001.fastq.gz FASTQ DNA 729 182,979 251 251 251 251 251 251 0 251 81.26 73.41
12	BNP-Co	30	xxxxx/ocular/seqs/12B-T_30_16S_S95_L001_R1_001.fastq.gz FASTQ DNA 25,332 6,358,332 251 251 251 251 251 251 0 251 91.67 87.74
12	BNP-Co	30	xxxxx/ocular/seqs/12B-T_30_16S_S95_L001_R2_001.fastq.gz FASTQ DNA 25,332 6,358,332 251 251 251 251 251 251 0 251 83.82 77.27
12	BNP-Co	3	xxxxx/ocular/seqs/12B-T_3_16S_S58_L001_R1_001.fastq.gz FASTQ DNA 37,619 9,442,369 251 251 251 251 251 251 0 251 94.65 91.57
12	BNP-Co	3	xxxxx/ocular/seqs/12B-T_3_16S_S58_L001_R2_001.fastq.gz FASTQ DNA 37,619 9,442,369 251 251 251 251 251 251 0 251 82.38 74.98
12	BNP-Co	7	xxxxx/ocular/seqs/12B-T_7_16S_S127_L001_R1_001.fastq.gz FASTQ DNA 21,446 5,382,946 251 251 251 251 251 251 0 251 95.1 91.87
12	BNP-Co	7	xxxxx/ocular/seqs/12B-T_7_16S_S127_L001_R2_001.fastq.gz FASTQ DNA 21,446 5,382,946 251 251 251 251 251 251 0 251 82.49 74.64
1	NPD	0	xxxxx/ocular/seqs/1A-T_0_16S_S6_L001_R1_001.fastq.gz FASTQ DNA 19,273 4,837,523 251 251 251 251 251 251 0 251 91.11 87.28
1	NPD	0	xxxxx/ocular/seqs/1A-T_0_16S_S6_L001_R2_001.fastq.gz FASTQ DNA 19,273 4,837,523 251 251 251 251 251 251 0 251 81.51 74.11
1	NPD	1	xxxxx/ocular/seqs/1A-T_1_16S_S26_L001_R1_001.fastq.gz FASTQ DNA 36,321 9,116,571 251 251 251 251 251 251 0 251 94.33 90.79
1	NPD	1	xxxxx/ocular/seqs/1A-T_1_16S_S26_L001_R2_001.fastq.gz FASTQ DNA 36,321 9,116,571 251 251 251 251 251 251 0 251 81.13 73.09
1	NPD	14	xxxxx/ocular/seqs/1A-T_14_16S_S166_L001_R1_001.fastq.gz FASTQ DNA 46,117 11,575,367 251 251 251 251 251 251 0 251 93.73 90.45
1	NPD	14	xxxxx/ocular/seqs/1A-T_14_16S_S166_L001_R2_001.fastq.gz FASTQ DNA 46,117 11,575,367 251 251 251 251 251 251 0 251 80.47 72.13
1	NPD	30	xxxxx/ocular/seqs/1A-T_30_16S_S145_L001_R1_001.fastq.gz FASTQ DNA 47,770 11,990,270 251 251 251 251 251 251 0 251 92.05 88.31
1	NPD	30	xxxxx/ocular/seqs/1A-T_30_16S_S145_L001_R2_001.fastq.gz FASTQ DNA 47,770 11,990,270 251 251 251 251 251 251 0 251 84.5 78.26
1	NPD	3	xxxxx/ocular/seqs/1A-T_3_16S_S47_L001_R1_001.fastq.gz FASTQ DNA 43,283 10,864,033 251 251 251 251 251 251 0 251 95.07 91.92
1	NPD	3	xxxxx/ocular/seqs/1A-T_3_16S_S47_L001_R2_001.fastq.gz FASTQ DNA 43,283 10,864,033 251 251 251 251 251 251 0 251 81.81 73.85
1	NPD	7	xxxxx/ocular/seqs/1A-T_7_16S_S93_L001_R1_001.fastq.gz FASTQ DNA 22,008 5,524,008 251 251 251 251 251 251 0 251 92.51 88.59
1	NPD	7	xxxxx/ocular/seqs/1A-T_7_16S_S93_L001_R2_001.fastq.gz FASTQ DNA 22,008 5,524,008 251 251 251 251 251 251 0 251 80.58 72.26
1	NPD-Co	0	xxxxx/ocular/seqs/1B-T_0_16S_S12_L001_R1_001.fastq.gz FASTQ DNA 27,153 6,815,403 251 251 251 251 251 251 0 251 91.7 87.78
1	NPD-Co	0	xxxxx/ocular/seqs/1B-T_0_16S_S12_L001_R2_001.fastq.gz FASTQ DNA 27,153 6,815,403 251 251 251 251 251 251 0 251 84.75 78.65
1	NPD-Co	1	xxxxx/ocular/seqs/1B-T_1_16S_S23_L001_R1_001.fastq.gz FASTQ DNA 42,961 10,783,211 251 251 251 251 251 251 0 251 92.41 88.75
1	NPD-Co	1	xxxxx/ocular/seqs/1B-T_1_16S_S23_L001_R2_001.fastq.gz FASTQ DNA 42,961 10,783,211 251 251 251 251 251 251 0 251 83.32 76.61
1	NPD-Co	14	xxxxx/ocular/seqs/1B-T_14_16S_S168_L001_R1_001.fastq.gz FASTQ DNA 58,885 14,780,135 251 251 251 251 251 251 0 251 92.23 88.42
1	NPD-Co	14	xxxxx/ocular/seqs/1B-T_14_16S_S168_L001_R2_001.fastq.gz FASTQ DNA 58,885 14,780,135 251 251 251 251 251 251 0 251 81.47 73.84
1	NPD-Co	30	xxxxx/ocular/seqs/1B-T_30_16S_S160_L001_R1_001.fastq.gz FASTQ DNA 34,406 8,635,906 251 251 251 251 251 251 0 251 92.71 89.2
1	NPD-Co	30	xxxxx/ocular/seqs/1B-T_30_16S_S160_L001_R2_001.fastq.gz FASTQ DNA 34,406 8,635,906 251 251 251 251 251 251 0 251 84.03 77.69
1	NPD-Co	3	xxxxx/ocular/seqs/1B-T_3_16S_S40_L001_R1_001.fastq.gz FASTQ DNA 4,404 1,105,404 251 251 251 251 251 251 0 251 96.49 94.44
1	NPD-Co	3	xxxxx/ocular/seqs/1B-T_3_16S_S40_L001_R2_001.fastq.gz FASTQ DNA 4,404 1,105,404 251 251 251 251 251 251 0 251 86.44 80.46
1	NPD-Co	7	xxxxx/ocular/seqs/1B-T_7_16S_S111_L001_R1_001.fastq.gz FASTQ DNA 32,104 8,058,104 251 251 251 251 251 251 0 251 91.61 88.01
1	NPD-Co	7	xxxxx/ocular/seqs/1B-T_7_16S_S111_L001_R2_001.fastq.gz FASTQ DNA 32,104 8,058,104 251 251 251 251 251 251 0 251 82.12 74.84
2	NPD	0	xxxxx/ocular/seqs/2A-T_0_16S_S5_L001_R1_001.fastq.gz FASTQ DNA 21,594 5,420,094 251 251 251 251 251 251 0 251 91.33 87.03
2	NPD	0	xxxxx/ocular/seqs/2A-T_0_16S_S5_L001_R2_001.fastq.gz FASTQ DNA 21,594 5,420,094 251 251 251 251 251 251 0 251 84.02 77.32
2	NPD	1	xxxxx/ocular/seqs/2A-T_1_16S_S14_L001_R1_001.fastq.gz FASTQ DNA 15,943 4,001,693 251 251 251 251 251 251 0 251 94.06 90.88
2	NPD	1	xxxxx/ocular/seqs/2A-T_1_16S_S14_L001_R2_001.fastq.gz FASTQ DNA 15,943 4,001,693 251 251 251 251 251 251 0 251 83.04 76
2	NPD	14	xxxxx/ocular/seqs/2A-T_14_16S_S170_L001_R1_001.fastq.gz FASTQ DNA 21,101 5,296,351 251 251 251 251 251 251 0 251 93.02 89.3
2	NPD	14	xxxxx/ocular/seqs/2A-T_14_16S_S170_L001_R2_001.fastq.gz FASTQ DNA 21,101 5,296,351 251 251 251 251 251 251 0 251 81.16 73.29
2	NPD	30	xxxxx/ocular/seqs/2A-T_30_16S_S136_L001_R1_001.fastq.gz FASTQ DNA 42,286 10,613,786 251 251 251 251 251 251 0 251 95.34 92.71
2	NPD	30	xxxxx/ocular/seqs/2A-T_30_16S_S136_L001_R2_001.fastq.gz FASTQ DNA 42,286 10,613,786 251 251 251 251 251 251 0 251 82.21 74.67
2	NPD	3	xxxxx/ocular/seqs/2A-T_3_16S_S39_L001_R1_001.fastq.gz FASTQ DNA 30,664 7,696,664 251 251 251 251 251 251 0 251 94.44 91.11
2	NPD	3	xxxxx/ocular/seqs/2A-T_3_16S_S39_L001_R2_001.fastq.gz FASTQ DNA 30,664 7,696,664 251 251 251 251 251 251 0 251 81.64 73.77
2	NPD	7	xxxxx/ocular/seqs/2A-T_7_16S_S106_L001_R1_001.fastq.gz FASTQ DNA 17,876 4,486,876 251 251 251 251 251 251 0 251 93.88 90.5
2	NPD	7	xxxxx/ocular/seqs/2A-T_7_16S_S106_L001_R2_001.fastq.gz FASTQ DNA 17,876 4,486,876 251 251 251 251 251 251 0 251 81.48 73.39
2	NPD-Co	0	xxxxx/ocular/seqs/2B-T_0_16S_S4_L001_R1_001.fastq.gz FASTQ DNA 23,655 5,937,405 251 251 251 251 251 251 0 251 90.77 86.71
2	NPD-Co	0	xxxxx/ocular/seqs/2B-T_0_16S_S4_L001_R2_001.fastq.gz FASTQ DNA 23,655 5,937,405 251 251 251 251 251 251 0 251 81.97 74.83
2	NPD-Co	1	xxxxx/ocular/seqs/2B-T_1_16S_S22_L001_R1_001.fastq.gz FASTQ DNA 11,490 2,883,990 251 251 251 251 251 251 0 251 95.49 92.79
2	NPD-Co	1	xxxxx/ocular/seqs/2B-T_1_16S_S22_L001_R2_001.fastq.gz FASTQ DNA 11,490 2,883,990 251 251 251 251 251 251 0 251 83.01 75.67
2	NPD-Co	14	xxxxx/ocular/seqs/2B-T_14_16S_S167_L001_R1_001.fastq.gz FASTQ DNA 24,554 6,163,054 251 251 251 251 251 251 0 251 91.11 87.39
2	NPD-Co	14	xxxxx/ocular/seqs/2B-T_14_16S_S167_L001_R2_001.fastq.gz FASTQ DNA 24,554 6,163,054 251 251 251 251 251 251 0 251 78.03 68.71
2	NPD-Co	30	xxxxx/ocular/seqs/2B-T_30_16S_S154_L001_R1_001.fastq.gz FASTQ DNA 31,827 7,988,577 251 251 251 251 251 251 0 251 94.26 90.97
2	NPD-Co	30	xxxxx/ocular/seqs/2B-T_30_16S_S154_L001_R2_001.fastq.gz FASTQ DNA 31,827 7,988,577 251 251 251 251 251 251 0 251 81.26 73.21
2	NPD-Co	3	xxxxx/ocular/seqs/2B-T_3_16S_S50_L001_R1_001.fastq.gz FASTQ DNA 16,287 4,088,037 251 251 251 251 251 251 0 251 93.92 90.79
2	NPD-Co	3	xxxxx/ocular/seqs/2B-T_3_16S_S50_L001_R2_001.fastq.gz FASTQ DNA 16,287 4,088,037 251 251 251 251 251 251 0 251 81.36 73.58
2	NPD-Co	7	xxxxx/ocular/seqs/2B-T_7_16S_S90_L001_R1_001.fastq.gz FASTQ DNA 9,500 2,384,500 251 251 251 251 251 251 0 251 94.73 91.43
2	NPD-Co	7	xxxxx/ocular/seqs/2B-T_7_16S_S90_L001_R2_001.fastq.gz FASTQ DNA 9,500 2,384,500 251 251 251 251 251 251 0 251 81.53 73.54
3	NPD	0	xxxxx/ocular/seqs/3A-T_0_16S_S25_L001_R1_001.fastq.gz FASTQ DNA 13,749 3,450,999 251 251 251 251 251 251 0 251 92.94 89.62
3	NPD	0	xxxxx/ocular/seqs/3A-T_0_16S_S25_L001_R2_001.fastq.gz FASTQ DNA 13,749 3,450,999 251 251 251 251 251 251 0 251 80 71.66
3	NPD	1	xxxxx/ocular/seqs/3A-T_1_16S_S24_L001_R1_001.fastq.gz FASTQ DNA 26,265 6,592,515 251 251 251 251 251 251 0 251 93.43 88.95
3	NPD	1	xxxxx/ocular/seqs/3A-T_1_16S_S24_L001_R2_001.fastq.gz FASTQ DNA 26,265 6,592,515 251 251 251 251 251 251 0 251 82.45 74.66
3	NPD	14	xxxxx/ocular/seqs/3A-T_14_16S_S131_L001_R1_001.fastq.gz FASTQ DNA 34,477 8,653,727 251 251 251 251 251 251 0 251 94.18 90.67
3	NPD	14	xxxxx/ocular/seqs/3A-T_14_16S_S131_L001_R2_001.fastq.gz FASTQ DNA 34,477 8,653,727 251 251 251 251 251 251 0 251 82.11 74.27
3	NPD	30	xxxxx/ocular/seqs/3A-T_30_16S_S155_L001_R1_001.fastq.gz FASTQ DNA 20,948 5,257,948 251 251 251 251 251 251 0 251 92.6 89.05
3	NPD	30	xxxxx/ocular/seqs/3A-T_30_16S_S155_L001_R2_001.fastq.gz FASTQ DNA 20,948 5,257,948 251 251 251 251 251 251 0 251 79.68 71.07
3	NPD	3	xxxxx/ocular/seqs/3A-T_3_16S_S48_L001_R1_001.fastq.gz FASTQ DNA 41,795 10,490,545 251 251 251 251 251 251 0 251 94.8 91.52
3	NPD	3	xxxxx/ocular/seqs/3A-T_3_16S_S48_L001_R2_001.fastq.gz FASTQ DNA 41,795 10,490,545 251 251 251 251 251 251 0 251 81.77 73.72
3	NPD	7	xxxxx/ocular/seqs/3A-T_7_16S_S88_L001_R1_001.fastq.gz FASTQ DNA 27,809 6,980,059 251 251 251 251 251 251 0 251 94.58 91.29
3	NPD	7	xxxxx/ocular/seqs/3A-T_7_16S_S88_L001_R2_001.fastq.gz FASTQ DNA 27,809 6,980,059 251 251 251 251 251 251 0 251 82.23 74.4
3	NPD-Co	0	xxxxx/ocular/seqs/3B-T_0_16S_S35_L001_R1_001.fastq.gz FASTQ DNA 28,531 7,161,281 251 251 251 251 251 251 0 251 93.69 89.93
3	NPD-Co	0	xxxxx/ocular/seqs/3B-T_0_16S_S35_L001_R2_001.fastq.gz FASTQ DNA 28,531 7,161,281 251 251 251 251 251 251 0 251 81.04 73.1
3	NPD-Co	1	xxxxx/ocular/seqs/3B-T_1_16S_S1_L001_R1_001.fastq.gz FASTQ DNA 32,200 8,082,200 251 251 251 251 251 251 0 251 94.22 90.63
3	NPD-Co	1	xxxxx/ocular/seqs/3B-T_1_16S_S1_L001_R2_001.fastq.gz FASTQ DNA 32,200 8,082,200 251 251 251 251 251 251 0 251 81.33 73.32
3	NPD-Co	14	xxxxx/ocular/seqs/3B-T_14_16S_S135_L001_R1_001.fastq.gz FASTQ DNA 36,942 9,272,442 251 251 251 251 251 251 0 251 94.34 90.84
3	NPD-Co	14	xxxxx/ocular/seqs/3B-T_14_16S_S135_L001_R2_001.fastq.gz FASTQ DNA 36,942 9,272,442 251 251 251 251 251 251 0 251 81.23 73.21
3	NPD-Co	30	xxxxx/ocular/seqs/3B-T_30_16S_S151_L001_R1_001.fastq.gz FASTQ DNA 32,744 8,218,744 251 251 251 251 251 251 0 251 94.59 91.14
3	NPD-Co	30	xxxxx/ocular/seqs/3B-T_30_16S_S151_L001_R2_001.fastq.gz FASTQ DNA 32,744 8,218,744 251 251 251 251 251 251 0 251 81.33 73.1
3	NPD-Co	3	xxxxx/ocular/seqs/3B-T_3_16S_S43_L001_R1_001.fastq.gz FASTQ DNA 37,854 9,501,354 251 251 251 251 251 251 0 251 94.58 91.39
3	NPD-Co	3	xxxxx/ocular/seqs/3B-T_3_16S_S43_L001_R2_001.fastq.gz FASTQ DNA 37,854 9,501,354 251 251 251 251 251 251 0 251 81.54 73.56
3	NPD-Co	7	xxxxx/ocular/seqs/3B-T_7_16S_S89_L001_R1_001.fastq.gz FASTQ DNA 35,765 8,977,015 251 251 251 251 251 251 0 251 94.71 91.4
3	NPD-Co	7	xxxxx/ocular/seqs/3B-T_7_16S_S89_L001_R2_001.fastq.gz FASTQ DNA 35,765 8,977,015 251 251 251 251 251 251 0 251 81.98 74.06
3	NPDSk	0	xxxxx/ocular/seqs/3C-T_0_16S_S11_L001_R1_001.fastq.gz FASTQ DNA 35,351 8,873,101 251 251 251 251 251 251 0 251 94.9 91.67
3	NPDSk	0	xxxxx/ocular/seqs/3C-T_0_16S_S11_L001_R2_001.fastq.gz FASTQ DNA 35,351 8,873,101 251 251 251 251 251 251 0 251 82.27 74.51
3	NPDSk	1	xxxxx/ocular/seqs/3C-T_1_16S_S91_L001_R1_001.fastq.gz FASTQ DNA 38,785 9,735,035 251 251 251 251 251 251 0 251 94.86 91.49
3	NPDSk	1	xxxxx/ocular/seqs/3C-T_1_16S_S91_L001_R2_001.fastq.gz FASTQ DNA 38,785 9,735,035 251 251 251 251 251 251 0 251 81.89 73.89
3	NPDSk	14	xxxxx/ocular/seqs/3C-T_14_16S_S165_L001_R1_001.fastq.gz FASTQ DNA 16,785 4,213,035 251 251 251 251 251 251 0 251 95.69 92.75
3	NPDSk	14	xxxxx/ocular/seqs/3C-T_14_16S_S165_L001_R2_001.fastq.gz FASTQ DNA 16,785 4,213,035 251 251 251 251 251 251 0 251 82.87 75.14
3	NPDSk	30	xxxxx/ocular/seqs/3C-T_30_16S_S157_L001_R1_001.fastq.gz FASTQ DNA 51,092 12,824,092 251 251 251 251 251 251 0 251 94.63 91.12
3	NPDSk	30	xxxxx/ocular/seqs/3C-T_30_16S_S157_L001_R2_001.fastq.gz FASTQ DNA 51,092 12,824,092 251 251 251 251 251 251 0 251 81.2 73.03
3	NPDSk	3	xxxxx/ocular/seqs/3C-T_3_16S_S94_L001_R1_001.fastq.gz FASTQ DNA 30,451 7,643,201 251 251 251 251 251 251 0 251 95.11 91.84
3	NPDSk	3	xxxxx/ocular/seqs/3C-T_3_16S_S94_L001_R2_001.fastq.gz FASTQ DNA 30,451 7,643,201 251 251 251 251 251 251 0 251 82.45 74.59
3	NPDSk	7	xxxxx/ocular/seqs/3C-T_7_16S_S98_L001_R1_001.fastq.gz FASTQ DNA 38,167 9,579,917 251 251 251 251 251 251 0 251 94.61 91.13
3	NPDSk	7	xxxxx/ocular/seqs/3C-T_7_16S_S98_L001_R2_001.fastq.gz FASTQ DNA 38,167 9,579,917 251 251 251 251 251 251 0 251 81.6 73.59
4	NPD	0	xxxxx/ocular/seqs/4A-T_0_16S_S30_L001_R1_001.fastq.gz FASTQ DNA 28,147 7,064,897 251 251 251 251 251 251 0 251 90.98 87.26
4	NPD	0	xxxxx/ocular/seqs/4A-T_0_16S_S30_L001_R2_001.fastq.gz FASTQ DNA 28,147 7,064,897 251 251 251 251 251 251 0 251 80.25 72.22
4	NPD	1	xxxxx/ocular/seqs/4A-T_1_16S_S31_L001_R1_001.fastq.gz FASTQ DNA 34,356 8,623,356 251 251 251 251 251 251 0 251 93.88 90.15
4	NPD	1	xxxxx/ocular/seqs/4A-T_1_16S_S31_L001_R2_001.fastq.gz FASTQ DNA 34,356 8,623,356 251 251 251 251 251 251 0 251 81.3 73.24
4	NPD	14	xxxxx/ocular/seqs/4A-T_14_16S_S169_L001_R1_001.fastq.gz FASTQ DNA 38,184 9,584,184 251 251 251 251 251 251 0 251 94.64 91.45
4	NPD	14	xxxxx/ocular/seqs/4A-T_14_16S_S169_L001_R2_001.fastq.gz FASTQ DNA 38,184 9,584,184 251 251 251 251 251 251 0 251 81.86 73.96
4	NPD	30	xxxxx/ocular/seqs/4A-T_30_16S_S158_L001_R1_001.fastq.gz FASTQ DNA 15,843 3,976,593 251 251 251 251 251 251 0 251 89.84 86.09
4	NPD	30	xxxxx/ocular/seqs/4A-T_30_16S_S158_L001_R2_001.fastq.gz FASTQ DNA 15,843 3,976,593 251 251 251 251 251 251 0 251 78 68.64
4	NPD	3	xxxxx/ocular/seqs/4A-T_3_16S_S44_L001_R1_001.fastq.gz FASTQ DNA 37,180 9,332,180 251 251 251 251 251 251 0 251 94.52 91.25
4	NPD	3	xxxxx/ocular/seqs/4A-T_3_16S_S44_L001_R2_001.fastq.gz FASTQ DNA 37,180 9,332,180 251 251 251 251 251 251 0 251 81.33 73.24
4	NPD	7	xxxxx/ocular/seqs/4A-T_7_16S_S97_L001_R1_001.fastq.gz FASTQ DNA 28,587 7,175,337 251 251 251 251 251 251 0 251 94.06 90.59
4	NPD	7	xxxxx/ocular/seqs/4A-T_7_16S_S97_L001_R2_001.fastq.gz FASTQ DNA 28,587 7,175,337 251 251 251 251 251 251 0 251 81.39 73.34
4	NPD-Co	0	xxxxx/ocular/seqs/4B-T_0_16S_S17_L001_R1_001.fastq.gz FASTQ DNA 28,887 7,250,637 251 251 251 251 251 251 0 251 92.76 89.16
4	NPD-Co	0	xxxxx/ocular/seqs/4B-T_0_16S_S17_L001_R2_001.fastq.gz FASTQ DNA 28,887 7,250,637 251 251 251 251 251 251 0 251 84.89 78.67
4	NPD-Co	1	xxxxx/ocular/seqs/4B-T_1_16S_S2_L001_R1_001.fastq.gz FASTQ DNA 13,187 3,309,937 251 251 251 251 251 251 0 251 95.16 92.4
4	NPD-Co	1	xxxxx/ocular/seqs/4B-T_1_16S_S2_L001_R2_001.fastq.gz FASTQ DNA 13,187 3,309,937 251 251 251 251 251 251 0 251 85.8 79.48
4	NPD-Co	14	xxxxx/ocular/seqs/4B-T_14_16S_S164_L001_R1_001.fastq.gz FASTQ DNA 47,521 11,927,771 251 251 251 251 251 251 0 251 94.28 90.85
4	NPD-Co	14	xxxxx/ocular/seqs/4B-T_14_16S_S164_L001_R2_001.fastq.gz FASTQ DNA 47,521 11,927,771 251 251 251 251 251 251 0 251 81.97 74.16
4	NPD-Co	30	xxxxx/ocular/seqs/4B-T_30_16S_S162_L001_R1_001.fastq.gz FASTQ DNA 3,981 999,231 251 251 251 251 251 251 0 251 89.96 86.14
4	NPD-Co	30	xxxxx/ocular/seqs/4B-T_30_16S_S162_L001_R2_001.fastq.gz FASTQ DNA 3,981 999,231 251 251 251 251 251 251 0 251 77.61 68.39
4	NPD-Co	3	xxxxx/ocular/seqs/4B-T_3_16S_S45_L001_R1_001.fastq.gz FASTQ DNA 29,574 7,423,074 251 251 251 251 251 251 0 251 94.46 90.97
4	NPD-Co	3	xxxxx/ocular/seqs/4B-T_3_16S_S45_L001_R2_001.fastq.gz FASTQ DNA 29,574 7,423,074 251 251 251 251 251 251 0 251 82.84 75.22
4	NPD-Co	7	xxxxx/ocular/seqs/4B-T_7_16S_S79_L001_R1_001.fastq.gz FASTQ DNA 32,484 8,153,484 251 251 251 251 251 251 0 251 93.07 89.53
4	NPD-Co	7	xxxxx/ocular/seqs/4B-T_7_16S_S79_L001_R2_001.fastq.gz FASTQ DNA 32,484 8,153,484 251 251 251 251 251 251 0 251 81.51 73.57
4	NPDSk	0	xxxxx/ocular/seqs/4C-T_0_16S_S10_L001_R1_001.fastq.gz FASTQ DNA 27,176 6,821,176 251 251 251 251 251 251 0 251 94.27 90.64
4	NPDSk	0	xxxxx/ocular/seqs/4C-T_0_16S_S10_L001_R2_001.fastq.gz FASTQ DNA 27,176 6,821,176 251 251 251 251 251 251 0 251 82.05 74.18
4	NPDSk	1	xxxxx/ocular/seqs/4C-T_1_16S_S87_L001_R1_001.fastq.gz FASTQ DNA 41,912 10,519,912 251 251 251 251 251 251 0 251 94.8 91.34
4	NPDSk	1	xxxxx/ocular/seqs/4C-T_1_16S_S87_L001_R2_001.fastq.gz FASTQ DNA 41,912 10,519,912 251 251 251 251 251 251 0 251 81.59 73.46
4	NPDSk	14	xxxxx/ocular/seqs/4C-T_14_16S_S85_L001_R1_001.fastq.gz FASTQ DNA 36,594 9,185,094 251 251 251 251 251 251 0 251 94.64 91.19
4	NPDSk	14	xxxxx/ocular/seqs/4C-T_14_16S_S85_L001_R2_001.fastq.gz FASTQ DNA 36,594 9,185,094 251 251 251 251 251 251 0 251 81.21 73.1
4	NPDSk	30	xxxxx/ocular/seqs/4C-T_30_16S_S161_L001_R1_001.fastq.gz FASTQ DNA 63,741 15,998,991 251 251 251 251 251 251 0 251 94.72 91.3
4	NPDSk	30	xxxxx/ocular/seqs/4C-T_30_16S_S161_L001_R2_001.fastq.gz FASTQ DNA 63,741 15,998,991 251 251 251 251 251 251 0 251 81.27 73.15
4	NPDSk	3	xxxxx/ocular/seqs/4C-T_3_16S_S109_L001_R1_001.fastq.gz FASTQ DNA 35,616 8,939,616 251 251 251 251 251 251 0 251 94.64 91.13
4	NPDSk	3	xxxxx/ocular/seqs/4C-T_3_16S_S109_L001_R2_001.fastq.gz FASTQ DNA 35,616 8,939,616 251 251 251 251 251 251 0 251 81.57 73.53
4	NPDSk	7	xxxxx/ocular/seqs/4C-T_7_16S_S80_L001_R1_001.fastq.gz FASTQ DNA 44,333 11,127,583 251 251 251 251 251 251 0 251 95.34 92.12
4	NPDSk	7	xxxxx/ocular/seqs/4C-T_7_16S_S80_L001_R2_001.fastq.gz FASTQ DNA 44,333 11,127,583 251 251 251 251 251 251 0 251 81.99 73.97
5	NPD	0	xxxxx/ocular/seqs/5A-T_0_16S_S15_L001_R1_001.fastq.gz FASTQ DNA 11,142 2,796,642 251 251 251 251 251 251 0 251 93.75 90.48
5	NPD	0	xxxxx/ocular/seqs/5A-T_0_16S_S15_L001_R2_001.fastq.gz FASTQ DNA 11,142 2,796,642 251 251 251 251 251 251 0 251 80.33 72.25
5	NPD	1	xxxxx/ocular/seqs/5A-T_1_16S_S13_L001_R1_001.fastq.gz FASTQ DNA 21,648 5,433,648 251 251 251 251 251 251 0 251 94.45 91.11
5	NPD	1	xxxxx/ocular/seqs/5A-T_1_16S_S13_L001_R2_001.fastq.gz FASTQ DNA 21,648 5,433,648 251 251 251 251 251 251 0 251 81.46 73.6
5	NPD	14	xxxxx/ocular/seqs/5A-T_14_16S_S86_L001_R1_001.fastq.gz FASTQ DNA 20,481 5,140,731 251 251 251 251 251 251 0 251 94.3 90.81
5	NPD	14	xxxxx/ocular/seqs/5A-T_14_16S_S86_L001_R2_001.fastq.gz FASTQ DNA 20,481 5,140,731 251 251 251 251 251 251 0 251 81.82 73.78
5	NPD	30	xxxxx/ocular/seqs/5A-T_30_16S_S150_L001_R1_001.fastq.gz FASTQ DNA 28,053 7,041,303 251 251 251 251 251 251 0 251 94.1 90.92
5	NPD	30	xxxxx/ocular/seqs/5A-T_30_16S_S150_L001_R2_001.fastq.gz FASTQ DNA 28,053 7,041,303 251 251 251 251 251 251 0 251 81.73 73.89
5	NPD	3	xxxxx/ocular/seqs/5A-T_3_16S_S53_L001_R1_001.fastq.gz FASTQ DNA 33,970 8,526,470 251 251 251 251 251 251 0 251 94.3 90.79
5	NPD	3	xxxxx/ocular/seqs/5A-T_3_16S_S53_L001_R2_001.fastq.gz FASTQ DNA 33,970 8,526,470 251 251 251 251 251 251 0 251 81.18 73.11
5	NPD	7	xxxxx/ocular/seqs/5A-T_7_16S_S81_L001_R1_001.fastq.gz FASTQ DNA 42,057 10,556,307 251 251 251 251 251 251 0 251 94.78 91.4
5	NPD	7	xxxxx/ocular/seqs/5A-T_7_16S_S81_L001_R2_001.fastq.gz FASTQ DNA 42,057 10,556,307 251 251 251 251 251 251 0 251 81.6 73.59
5	NPD-Co	0	xxxxx/ocular/seqs/5B-T_0_16S_S36_L001_R1_001.fastq.gz FASTQ DNA 12,436 3,121,436 251 251 251 251 251 251 0 251 94.26 91.21
5	NPD-Co	0	xxxxx/ocular/seqs/5B-T_0_16S_S36_L001_R2_001.fastq.gz FASTQ DNA 12,436 3,121,436 251 251 251 251 251 251 0 251 82.64 75.28
5	NPD-Co	1	xxxxx/ocular/seqs/5B-T_1_16S_S69_L001_R1_001.fastq.gz FASTQ DNA 43,480 10,913,480 251 251 251 251 251 251 0 251 94 90.56
5	NPD-Co	1	xxxxx/ocular/seqs/5B-T_1_16S_S69_L001_R2_001.fastq.gz FASTQ DNA 43,480 10,913,480 251 251 251 251 251 251 0 251 81.02 73.02
5	NPD-Co	14	xxxxx/ocular/seqs/5B-T_14_16S_S142_L001_R1_001.fastq.gz FASTQ DNA 28,604 7,179,604 251 251 251 251 251 251 0 251 93.8 90.38
5	NPD-Co	14	xxxxx/ocular/seqs/5B-T_14_16S_S142_L001_R2_001.fastq.gz FASTQ DNA 28,604 7,179,604 251 251 251 251 251 251 0 251 81.75 73.92
5	NPD-Co	30	xxxxx/ocular/seqs/5B-T_30_16S_S146_L001_R1_001.fastq.gz FASTQ DNA 33,855 8,497,605 251 251 251 251 251 251 0 251 92.09 88.61
5	NPD-Co	30	xxxxx/ocular/seqs/5B-T_30_16S_S146_L001_R2_001.fastq.gz FASTQ DNA 33,855 8,497,605 251 251 251 251 251 251 0 251 80.99 72.97
5	NPD-Co	3	xxxxx/ocular/seqs/5B-T_3_16S_S52_L001_R1_001.fastq.gz FASTQ DNA 39,926 10,021,426 251 251 251 251 251 251 0 251 95.75 93.32
5	NPD-Co	3	xxxxx/ocular/seqs/5B-T_3_16S_S52_L001_R2_001.fastq.gz FASTQ DNA 39,926 10,021,426 251 251 251 251 251 251 0 251 83.21 76.03
5	NPD-Co	7	xxxxx/ocular/seqs/5B-T_7_16S_S77_L001_R1_001.fastq.gz FASTQ DNA 17,729 4,449,979 251 251 251 251 251 251 0 251 95.28 92.13
5	NPD-Co	7	xxxxx/ocular/seqs/5B-T_7_16S_S77_L001_R2_001.fastq.gz FASTQ DNA 17,729 4,449,979 251 251 251 251 251 251 0 251 82.36 74.53
6	NPD	0	xxxxx/ocular/seqs/6A-T_0_16S_S16_L001_R1_001.fastq.gz FASTQ DNA 34,047 8,545,797 251 251 251 251 251 251 0 251 95.48 93.16
6	NPD	0	xxxxx/ocular/seqs/6A-T_0_16S_S16_L001_R2_001.fastq.gz FASTQ DNA 34,047 8,545,797 251 251 251 251 251 251 0 251 83.26 76.36
6	NPD	1	xxxxx/ocular/seqs/6A-T_1_16S_S62_L001_R1_001.fastq.gz FASTQ DNA 35,629 8,942,879 251 251 251 251 251 251 0 251 94.59 91.64
6	NPD	1	xxxxx/ocular/seqs/6A-T_1_16S_S62_L001_R2_001.fastq.gz FASTQ DNA 35,629 8,942,879 251 251 251 251 251 251 0 251 82.48 75.05
6	NPD	14	xxxxx/ocular/seqs/6A-T_14_16S_S143_L001_R1_001.fastq.gz FASTQ DNA 48,192 12,096,192 251 251 251 251 251 251 0 251 93.96 90
6	NPD	14	xxxxx/ocular/seqs/6A-T_14_16S_S143_L001_R2_001.fastq.gz FASTQ DNA 48,192 12,096,192 251 251 251 251 251 251 0 251 81.29 73.16
6	NPD	30	xxxxx/ocular/seqs/6A-T_30_16S_S153_L001_R1_001.fastq.gz FASTQ DNA 33,170 8,325,670 251 251 251 251 251 251 0 251 95.05 92.52
6	NPD	30	xxxxx/ocular/seqs/6A-T_30_16S_S153_L001_R2_001.fastq.gz FASTQ DNA 33,170 8,325,670 251 251 251 251 251 251 0 251 83.44 76.56
6	NPD	3	xxxxx/ocular/seqs/6A-T_3_16S_S51_L001_R1_001.fastq.gz FASTQ DNA 35,428 8,892,428 251 251 251 251 251 251 0 251 95.03 92.13
6	NPD	3	xxxxx/ocular/seqs/6A-T_3_16S_S51_L001_R2_001.fastq.gz FASTQ DNA 35,428 8,892,428 251 251 251 251 251 251 0 251 82.47 74.92
6	NPD	7	xxxxx/ocular/seqs/6A-T_7_16S_S123_L001_R1_001.fastq.gz FASTQ DNA 33,982 8,529,482 251 251 251 251 251 251 0 251 94.75 91.31
6	NPD	7	xxxxx/ocular/seqs/6A-T_7_16S_S123_L001_R2_001.fastq.gz FASTQ DNA 33,982 8,529,482 251 251 251 251 251 251 0 251 81.52 73.53
6	NPD-Co	0	xxxxx/ocular/seqs/6B-T_0_16S_S42_L001_R1_001.fastq.gz FASTQ DNA 34,521 8,664,771 251 251 251 251 251 251 0 251 95.12 92.46
6	NPD-Co	0	xxxxx/ocular/seqs/6B-T_0_16S_S42_L001_R2_001.fastq.gz FASTQ DNA 34,521 8,664,771 251 251 251 251 251 251 0 251 82.47 75.07
6	NPD-Co	1	xxxxx/ocular/seqs/6B-T_1_16S_S67_L001_R1_001.fastq.gz FASTQ DNA 31,530 7,914,030 251 251 251 251 251 251 0 251 94.67 91.16
6	NPD-Co	1	xxxxx/ocular/seqs/6B-T_1_16S_S67_L001_R2_001.fastq.gz FASTQ DNA 31,530 7,914,030 251 251 251 251 251 251 0 251 81.96 74.06
6	NPD-Co	14	xxxxx/ocular/seqs/6B-T_14_16S_S84_L001_R1_001.fastq.gz FASTQ DNA 35,524 8,916,524 251 251 251 251 251 251 0 251 94.47 90.9
6	NPD-Co	14	xxxxx/ocular/seqs/6B-T_14_16S_S84_L001_R2_001.fastq.gz FASTQ DNA 35,524 8,916,524 251 251 251 251 251 251 0 251 81.48 73.44
6	NPD-Co	30	xxxxx/ocular/seqs/6B-T_30_16S_S156_L001_R1_001.fastq.gz FASTQ DNA 38,191 9,585,941 251 251 251 251 251 251 0 251 94.93 92.24
6	NPD-Co	30	xxxxx/ocular/seqs/6B-T_30_16S_S156_L001_R2_001.fastq.gz FASTQ DNA 38,191 9,585,941 251 251 251 251 251 251 0 251 82.78 75.49
6	NPD-Co	3	xxxxx/ocular/seqs/6B-T_3_16S_S38_L001_R1_001.fastq.gz FASTQ DNA 26,121 6,556,371 251 251 251 251 251 251 0 251 95.12 92.06
6	NPD-Co	3	xxxxx/ocular/seqs/6B-T_3_16S_S38_L001_R2_001.fastq.gz FASTQ DNA 26,121 6,556,371 251 251 251 251 251 251 0 251 82.06 74.13
6	NPD-Co	7	xxxxx/ocular/seqs/6B-T_7_16S_S82_L001_R1_001.fastq.gz FASTQ DNA 25,184 6,321,184 251 251 251 251 251 251 0 251 94.87 91.43
6	NPD-Co	7	xxxxx/ocular/seqs/6B-T_7_16S_S82_L001_R2_001.fastq.gz FASTQ DNA 25,184 6,321,184 251 251 251 251 251 251 0 251 82.04 74.16
7	BNP	0	xxxxx/ocular/seqs/7A-T_0_16S_S19_L001_R1_001.fastq.gz FASTQ DNA 30,190 7,577,690 251 251 251 251 251 251 0 251 91.63 87.74
7	BNP	0	xxxxx/ocular/seqs/7A-T_0_16S_S19_L001_R2_001.fastq.gz FASTQ DNA 30,190 7,577,690 251 251 251 251 251 251 0 251 83.56 77.09
7	BNP	1	xxxxx/ocular/seqs/7A-T_1_16S_S21_L001_R1_001.fastq.gz FASTQ DNA 34,619 8,689,369 251 251 251 251 251 251 0 251 94.21 90.81
7	BNP	1	xxxxx/ocular/seqs/7A-T_1_16S_S21_L001_R2_001.fastq.gz FASTQ DNA 34,619 8,689,369 251 251 251 251 251 251 0 251 81.09 72.96
7	BNP	14	xxxxx/ocular/seqs/7A-T_14_16S_S133_L001_R1_001.fastq.gz FASTQ DNA 29,301 7,354,551 251 251 251 251 251 251 0 251 93.72 90.45
7	BNP	14	xxxxx/ocular/seqs/7A-T_14_16S_S133_L001_R2_001.fastq.gz FASTQ DNA 29,301 7,354,551 251 251 251 251 251 251 0 251 82.61 75.18
7	BNP	30	xxxxx/ocular/seqs/7A-T_30_16S_S138_L001_R1_001.fastq.gz FASTQ DNA 48,930 12,281,430 251 251 251 251 251 251 0 251 95.83 93.53
7	BNP	30	xxxxx/ocular/seqs/7A-T_30_16S_S138_L001_R2_001.fastq.gz FASTQ DNA 48,930 12,281,430 251 251 251 251 251 251 0 251 82.88 75.74
7	BNP	3	xxxxx/ocular/seqs/7A-T_3_16S_S37_L001_R1_001.fastq.gz FASTQ DNA 16,388 4,113,388 251 251 251 251 251 251 0 251 94.2 90.91
7	BNP	3	xxxxx/ocular/seqs/7A-T_3_16S_S37_L001_R2_001.fastq.gz FASTQ DNA 16,388 4,113,388 251 251 251 251 251 251 0 251 81.76 74.04
7	BNP	7	xxxxx/ocular/seqs/7A-T_7_16S_S128_L001_R1_001.fastq.gz FASTQ DNA 27,842 6,988,342 251 251 251 251 251 251 0 251 93.46 89.57
7	BNP	7	xxxxx/ocular/seqs/7A-T_7_16S_S128_L001_R2_001.fastq.gz FASTQ DNA 27,842 6,988,342 251 251 251 251 251 251 0 251 79.64 71.15
7	BNP-Co	0	xxxxx/ocular/seqs/7B-T_0_16S_S29_L001_R1_001.fastq.gz FASTQ DNA 21,847 5,483,597 251 251 251 251 251 251 0 251 95.12 92.48
7	BNP-Co	0	xxxxx/ocular/seqs/7B-T_0_16S_S29_L001_R2_001.fastq.gz FASTQ DNA 21,847 5,483,597 251 251 251 251 251 251 0 251 82.68 75.34
7	BNP-Co	1	xxxxx/ocular/seqs/7B-T_1_16S_S71_L001_R1_001.fastq.gz FASTQ DNA 17,317 4,346,567 251 251 251 251 251 251 0 251 93.39 89.97
7	BNP-Co	1	xxxxx/ocular/seqs/7B-T_1_16S_S71_L001_R2_001.fastq.gz FASTQ DNA 17,317 4,346,567 251 251 251 251 251 251 0 251 84.9 78.49
7	BNP-Co	14	xxxxx/ocular/seqs/7B-T_14_16S_S130_L001_R1_001.fastq.gz FASTQ DNA 45,758 11,485,258 251 251 251 251 251 251 0 251 93.76 90.09
7	BNP-Co	14	xxxxx/ocular/seqs/7B-T_14_16S_S130_L001_R2_001.fastq.gz FASTQ DNA 45,758 11,485,258 251 251 251 251 251 251 0 251 82.3 74.71
7	BNP-Co	30	xxxxx/ocular/seqs/7B-T_30_16S_S99_L001_R1_001.fastq.gz FASTQ DNA 17,721 4,447,971 251 251 251 251 251 251 0 251 92.56 89
7	BNP-Co	30	xxxxx/ocular/seqs/7B-T_30_16S_S99_L001_R2_001.fastq.gz FASTQ DNA 17,721 4,447,971 251 251 251 251 251 251 0 251 82.76 75.49
7	BNP-Co	3	xxxxx/ocular/seqs/7B-T_3_16S_S75_L001_R1_001.fastq.gz FASTQ DNA 24,792 6,222,792 251 251 251 251 251 251 0 251 94.59 91.46
7	BNP-Co	3	xxxxx/ocular/seqs/7B-T_3_16S_S75_L001_R2_001.fastq.gz FASTQ DNA 24,792 6,222,792 251 251 251 251 251 251 0 251 81.55 73.69
7	BNP-Co	7	xxxxx/ocular/seqs/7B-T_7_16S_S78_L001_R1_001.fastq.gz FASTQ DNA 32,788 8,229,788 251 251 251 251 251 251 0 251 92.99 89.5
7	BNP-Co	7	xxxxx/ocular/seqs/7B-T_7_16S_S78_L001_R2_001.fastq.gz FASTQ DNA 32,788 8,229,788 251 251 251 251 251 251 0 251 79.88 71.58
8	BNP	0	xxxxx/ocular/seqs/8A-T_0_16S_S20_L001_R1_001.fastq.gz FASTQ DNA 20,886 5,242,386 251 251 251 251 251 251 0 251 91.72 87.86
8	BNP	0	xxxxx/ocular/seqs/8A-T_0_16S_S20_L001_R2_001.fastq.gz FASTQ DNA 20,886 5,242,386 251 251 251 251 251 251 0 251 77.98 69.01
8	BNP	1	xxxxx/ocular/seqs/8A-T_1_16S_S63_L001_R1_001.fastq.gz FASTQ DNA 27,253 6,840,503 251 251 251 251 251 251 0 251 94.64 91.27
8	BNP	1	xxxxx/ocular/seqs/8A-T_1_16S_S63_L001_R2_001.fastq.gz FASTQ DNA 27,253 6,840,503 251 251 251 251 251 251 0 251 81.59 73.66
8	BNP	14	xxxxx/ocular/seqs/8A-T_14_16S_S132_L001_R1_001.fastq.gz FASTQ DNA 38,118 9,567,618 251 251 251 251 251 251 0 251 94.56 91.32
8	BNP	14	xxxxx/ocular/seqs/8A-T_14_16S_S132_L001_R2_001.fastq.gz FASTQ DNA 38,118 9,567,618 251 251 251 251 251 251 0 251 81.35 73.41
8	BNP	30	xxxxx/ocular/seqs/8A-T_30_16S_S103_L001_R1_001.fastq.gz FASTQ DNA 26,010 6,528,510 251 251 251 251 251 251 0 251 96.65 94.82
8	BNP	30	xxxxx/ocular/seqs/8A-T_30_16S_S103_L001_R2_001.fastq.gz FASTQ DNA 26,010 6,528,510 251 251 251 251 251 251 0 251 84 77.01
8	BNP	3	xxxxx/ocular/seqs/8A-T_3_16S_S59_L001_R1_001.fastq.gz FASTQ DNA 40,057 10,054,307 251 251 251 251 251 251 0 251 94.93 91.84
8	BNP	3	xxxxx/ocular/seqs/8A-T_3_16S_S59_L001_R2_001.fastq.gz FASTQ DNA 40,057 10,054,307 251 251 251 251 251 251 0 251 81.31 73.32
8	BNP	7	xxxxx/ocular/seqs/8A-T_7_16S_S163_L001_R1_001.fastq.gz FASTQ DNA 31,178 7,825,678 251 251 251 251 251 251 0 251 94.85 91.63
8	BNP	7	xxxxx/ocular/seqs/8A-T_7_16S_S163_L001_R2_001.fastq.gz FASTQ DNA 31,178 7,825,678 251 251 251 251 251 251 0 251 82.01 74.16
8	BNP-Co	0	xxxxx/ocular/seqs/8B-T_0_16S_S7_L001_R1_001.fastq.gz FASTQ DNA 13,452 3,376,452 251 251 251 251 251 251 0 251 93.07 89.59
8	BNP-Co	0	xxxxx/ocular/seqs/8B-T_0_16S_S7_L001_R2_001.fastq.gz FASTQ DNA 13,452 3,376,452 251 251 251 251 251 251 0 251 79.22 70.65
8	BNP-Co	1	xxxxx/ocular/seqs/8B-T_1_16S_S61_L001_R1_001.fastq.gz FASTQ DNA 27,121 6,807,371 251 251 251 251 251 251 0 251 93.78 89.9
8	BNP-Co	1	xxxxx/ocular/seqs/8B-T_1_16S_S61_L001_R2_001.fastq.gz FASTQ DNA 27,121 6,807,371 251 251 251 251 251 251 0 251 81.48 73.45
8	BNP-Co	14	xxxxx/ocular/seqs/8B-T_14_16S_S141_L001_R1_001.fastq.gz FASTQ DNA 35,636 8,944,636 251 251 251 251 251 251 0 251 94.05 90.56
8	BNP-Co	14	xxxxx/ocular/seqs/8B-T_14_16S_S141_L001_R2_001.fastq.gz FASTQ DNA 35,636 8,944,636 251 251 251 251 251 251 0 251 81 72.89
8	BNP-Co	30	xxxxx/ocular/seqs/8B-T_30_16S_S102_L001_R1_001.fastq.gz FASTQ DNA 8,215 2,061,965 251 251 251 251 251 251 0 251 90.41 86.8
8	BNP-Co	30	xxxxx/ocular/seqs/8B-T_30_16S_S102_L001_R2_001.fastq.gz FASTQ DNA 8,215 2,061,965 251 251 251 251 251 251 0 251 78.13 69.24
8	BNP-Co	3	xxxxx/ocular/seqs/8B-T_3_16S_S72_L001_R1_001.fastq.gz FASTQ DNA 35,762 8,976,262 251 251 251 251 251 251 0 251 94.46 91.12
8	BNP-Co	3	xxxxx/ocular/seqs/8B-T_3_16S_S72_L001_R2_001.fastq.gz FASTQ DNA 35,762 8,976,262 251 251 251 251 251 251 0 251 81.53 73.7
8	BNP-Co	7	xxxxx/ocular/seqs/8B-T_7_16S_S122_L001_R1_001.fastq.gz FASTQ DNA 36,634 9,195,134 251 251 251 251 251 251 0 251 93.92 90.18
8	BNP-Co	7	xxxxx/ocular/seqs/8B-T_7_16S_S122_L001_R2_001.fastq.gz FASTQ DNA 36,634 9,195,134 251 251 251 251 251 251 0 251 81 72.75
9	BNP	0	xxxxx/ocular/seqs/9A-T_0_16S_S3_L001_R1_001.fastq.gz FASTQ DNA 22,773 5,716,023 251 251 251 251 251 251 0 251 92.57 88.98
9	BNP	0	xxxxx/ocular/seqs/9A-T_0_16S_S3_L001_R2_001.fastq.gz FASTQ DNA 22,773 5,716,023 251 251 251 251 251 251 0 251 82.55 75.38
9	BNP	1	xxxxx/ocular/seqs/9A-T_1_16S_S64_L001_R1_001.fastq.gz FASTQ DNA 22,666 5,689,166 251 251 251 251 251 251 0 251 94.52 91.08
9	BNP	1	xxxxx/ocular/seqs/9A-T_1_16S_S64_L001_R2_001.fastq.gz FASTQ DNA 22,666 5,689,166 251 251 251 251 251 251 0 251 81.32 73.26
9	BNP	14	xxxxx/ocular/seqs/9A-T_14_16S_S140_L001_R1_001.fastq.gz FASTQ DNA 18,859 4,733,609 251 251 251 251 251 251 0 251 91.77 88.32
9	BNP	14	xxxxx/ocular/seqs/9A-T_14_16S_S140_L001_R2_001.fastq.gz FASTQ DNA 18,859 4,733,609 251 251 251 251 251 251 0 251 79.45 70.33
9	BNP	30	xxxxx/ocular/seqs/9A-T_30_16S_S104_L001_R1_001.fastq.gz FASTQ DNA 11,782 2,957,282 251 251 251 251 251 251 0 251 94.37 91.36
9	BNP	30	xxxxx/ocular/seqs/9A-T_30_16S_S104_L001_R2_001.fastq.gz FASTQ DNA 11,782 2,957,282 251 251 251 251 251 251 0 251 81.45 73.42
9	BNP	3	xxxxx/ocular/seqs/9A-T_3_16S_S76_L001_R1_001.fastq.gz FASTQ DNA 28,580 7,173,580 251 251 251 251 251 251 0 251 94.77 91.45
9	BNP	3	xxxxx/ocular/seqs/9A-T_3_16S_S76_L001_R2_001.fastq.gz FASTQ DNA 28,580 7,173,580 251 251 251 251 251 251 0 251 82.54 74.83
9	BNP	7	xxxxx/ocular/seqs/9A-T_7_16S_S124_L001_R1_001.fastq.gz FASTQ DNA 38,200 9,588,200 251 251 251 251 251 251 0 251 94.69 91.26
9	BNP	7	xxxxx/ocular/seqs/9A-T_7_16S_S124_L001_R2_001.fastq.gz FASTQ DNA 38,200 9,588,200 251 251 251 251 251 251 0 251 81.72 73.73
9	BNP-Co	0	xxxxx/ocular/seqs/9B-T_0_16S_S33_L001_R1_001.fastq.gz FASTQ DNA 20,328 5,102,328 251 251 251 251 251 251 0 251 89.64 85.88
9	BNP-Co	0	xxxxx/ocular/seqs/9B-T_0_16S_S33_L001_R2_001.fastq.gz FASTQ DNA 20,328 5,102,328 251 251 251 251 251 251 0 251 75.73 66.17
9	BNP-Co	1	xxxxx/ocular/seqs/9B-T_1_16S_S68_L001_R1_001.fastq.gz FASTQ DNA 34,175 8,577,925 251 251 251 251 251 251 0 251 93.98 90.27
9	BNP-Co	1	xxxxx/ocular/seqs/9B-T_1_16S_S68_L001_R2_001.fastq.gz FASTQ DNA 34,175 8,577,925 251 251 251 251 251 251 0 251 81.12 73.04
9	BNP-Co	14	xxxxx/ocular/seqs/9B-T_14_16S_S129_L001_R1_001.fastq.gz FASTQ DNA 26,906 6,753,406 251 251 251 251 251 251 0 251 92.94 89.34
9	BNP-Co	14	xxxxx/ocular/seqs/9B-T_14_16S_S129_L001_R2_001.fastq.gz FASTQ DNA 26,906 6,753,406 251 251 251 251 251 251 0 251 83.48 76.54
9	BNP-Co	30	xxxxx/ocular/seqs/9B-T_30_16S_S107_L001_R1_001.fastq.gz FASTQ DNA 20,727 5,202,477 251 251 251 251 251 251 0 251 91.12 87.41
9	BNP-Co	30	xxxxx/ocular/seqs/9B-T_30_16S_S107_L001_R2_001.fastq.gz FASTQ DNA 20,727 5,202,477 251 251 251 251 251 251 0 251 81.41 73.76
9	BNP-Co	3	xxxxx/ocular/seqs/9B-T_3_16S_S73_L001_R1_001.fastq.gz FASTQ DNA 36,296 9,110,296 251 251 251 251 251 251 0 251 95.9 93.73
9	BNP-Co	3	xxxxx/ocular/seqs/9B-T_3_16S_S73_L001_R2_001.fastq.gz FASTQ DNA 36,296 9,110,296 251 251 251 251 251 251 0 251 83.35 76.28
9	BNP-Co	7	xxxxx/ocular/seqs/9B-T_7_16S_S126_L001_R1_001.fastq.gz FASTQ DNA 26,516 6,655,516 251 251 251 251 251 251 0 251 93.81 90.56
9	BNP-Co	7	xxxxx/ocular/seqs/9B-T_7_16S_S126_L001_R2_001.fastq.gz FASTQ DNA 26,516 6,655,516 251 251 251 251 251 251 0 251 81.23 73
9	BNPSk	0	xxxxx/ocular/seqs/9C-T_0_16S_S41_L001_R1_001.fastq.gz FASTQ DNA 36,128 9,068,128 251 251 251 251 251 251 0 251 94.35 90.8
9	BNPSk	0	xxxxx/ocular/seqs/9C-T_0_16S_S41_L001_R2_001.fastq.gz FASTQ DNA 36,128 9,068,128 251 251 251 251 251 251 0 251 81.16 73.16
9	BNPSk	14	xxxxx/ocular/seqs/9C-T_14_16S_S148_L001_R1_001.fastq.gz FASTQ DNA 40,979 10,285,729 251 251 251 251 251 251 0 251 94.6 91.22
9	BNPSk	14	xxxxx/ocular/seqs/9C-T_14_16S_S148_L001_R2_001.fastq.gz FASTQ DNA 40,979 10,285,729 251 251 251 251 251 251 0 251 81.83 73.97
9	BNPSk	30	xxxxx/ocular/seqs/9C-T_30_16S_S108_L001_R1_001.fastq.gz FASTQ DNA 40,964 10,281,964 251 251 251 251 251 251 0 251 94.53 91.05
9	BNPSk	30	xxxxx/ocular/seqs/9C-T_30_16S_S108_L001_R2_001.fastq.gz FASTQ DNA 40,964 10,281,964 251 251 251 251 251 251 0 251 81.52 73.48
9	BNPSk	3	xxxxx/ocular/seqs/9C-T_3_16S_S115_L001_R1_001.fastq.gz FASTQ DNA 61,294 15,384,794 251 251 251 251 251 251 0 251 94.51 90.88
9	BNPSk	3	xxxxx/ocular/seqs/9C-T_3_16S_S115_L001_R2_001.fastq.gz FASTQ DNA 61,294 15,384,794 251 251 251 251 251 251 0 251 81 72.65
9	BNPSk	7	xxxxx/ocular/seqs/9C-T_7_16S_S118_L001_R1_001.fastq.gz FASTQ DNA 37,797 9,487,047 251 251 251 251 251 251 0 251 95 91.74
9	BNPSk	7	xxxxx/ocular/seqs/9C-T_7_16S_S118_L001_R2_001.fastq.gz FASTQ DNA 37,797 9,487,047 251 251 251 251 251 251 0 251 82.07 74.17
Env	Air	14	xxxxx/ocular/seqs/E-T_14_16S_S144_L001_R1_001.fastq.gz FASTQ DNA 2,513 630,763 251 251 251 251 251 251 0 251 95.15 92.02
Env	Air	14	xxxxx/ocular/seqs/E-T_14_16S_S144_L001_R2_001.fastq.gz FASTQ DNA 2,513 630,763 251 251 251 251 251 251 0 251 81.61 73.51
Env	Air	30	xxxxx/ocular/seqs/E-T_30_16S_S96_L001_R1_001.fastq.gz FASTQ DNA 317 79,567 251 251 251 251 251 251 0 251 95.41 93.24
Env	Air	30	xxxxx/ocular/seqs/E-T_30_16S_S96_L001_R2_001.fastq.gz FASTQ DNA 317 79,567 251 251 251 251 251 251 0 251 83.85 77.26
Env	Air	7	xxxxx/ocular/seqs/E-T_7_16S_S116_L001_R1_001.fastq.gz FASTQ DNA 679 170,429 251 251 251 251 251 251 0 251 94.78 91.67
Env	Air	7	xxxxx/ocular/seqs/E-T_7_16S_S116_L001_R2_001.fastq.gz FASTQ DNA 679 170,429 251 251 251 251 251 251 0 251 80.81 73.03
